# Supplementary material for: An Untargeted Metabolomics Approach on Carfilzomib-Induced Nephrotoxicity
Source: Molecules. 2022 Nov 16;27(22):7929. doi: 10.3390/molecules27227929 (PMC9697636; doi:10.3390/molecules27227929)
Supplement: Supplementary file 1 [file molecules-27-07929-s001.zip]

Archive with 1 entries (1 files):
- molecules-2021731-supplementary.pdf
